# Supplementary material for: Optimized multiplex PCR-NGS for comprehensive HLA genotyping in Chinese populations: resolving ambiguities at high resolution
Source: Front Immunol. 2025 Jun 26;16:1551173. doi: 10.3389/fimmu.2025.1551173 (PMC12240775; doi:10.3389/fimmu.2025.1551173)
Supplement: Supplementary file 1 [file Table1.xlsx]

## Sheet: Primer design reference
Table A. HLA sequences used for primer design
Allele	Percentage	Allele	Percentage	Allele	Percentage	Allele	Percentage	Allele	Percentage	Allele	Percentage
HLA-A*11:01	0.212061	HLA-B*46:01	0.104202	HLA-C*01:02	0.159343	HLA-DRB1*09:01	0.146983	HLA-DQB1*03:01	0.20992	HLA-DPB1*05:01	0.356215
HLA-A*24:02	0.155363	HLA-B*40:01	0.097874	HLA-C*07:02	0.153919	HLA-DRB1*15:01	0.115423	HLA-DQB1*03:03	0.158984	HLA-DPB1*02:01	0.150961
HLA-A*02:01	0.119361	HLA-B*58:01	0.061187	HLA-C*03:04	0.100318	HLA-DRB1*07:01	0.093359	HLA-DQB1*06:01	0.103633	HLA-DPB1*04:01	0.095501
HLA-A*02:07	0.085929	HLA-B*13:02	0.060847	HLA-C*06:02	0.087686	HLA-DRB1*12:02	0.087792	HLA-DQB1*06:02	0.075071	HLA-DPB1*02:02	0.069235
HLA-A*33:03	0.081298	HLA-B*51:01	0.056275	HLA-C*08:01	0.084491	HLA-DRB1*08:03	0.063412	HLA-DQB1*05:02	0.074789	HLA-DPB1*13:01	0.068876
HLA-A*30:01	0.057338	HLA-B*13:01	0.050847	HLA-C*03:03	0.068813	HLA-DRB1*11:01	0.056385	HLA-DQB1*02:02	0.074449	HLA-DPB1*04:02	0.067362
HLA-A*02:06	0.051243	HLA-B*15:01	0.047347	HLA-C*03:02	0.059764	HLA-DRB1*03:01	0.05082	HLA-DQB1*03:02	0.057613	HLA-DPB1*03:01	0.05281
HLA-A*02:03	0.035691	HLA-B*15:02	0.036311	HLA-C*04:01	0.056392	HLA-DRB1*04:05	0.048266	HLA-DQB1*02:01	0.04945	HLA-DPB1*14:01	0.025465
HLA-A*01:01	0.035021	HLA-B*40:06	0.031347	HLA-C*14:02	0.04301	HLA-DRB1*13:02	0.032533	HLA-DQB1*05:01	0.046447	HLA-DPB1*17:01	0.022356
HLA-A*31:01	0.032474	HLA-B*54:01	0.030889	HLA-C*15:02	0.033233	HLA-DRB1*16:02	0.031495	HLA-DQB1*04:01	0.045376	HLA-DPB1*21:01	0.018582
HLA-A*03:01	0.029225	HLA-B*52:01	0.029421	HLA-C*12:02	0.031462	HLA-DRB1*15:02	0.031427	HLA-DQB1*05:03	0.041902	HLA-DPB1*09:01	0.009564
HLA-A*26:01	0.028285	HLA-B*44:03	0.026672	HLA-C*12:03	0.019457	HLA-DRB1*14:54	0.026155	HLA-DQB1*06:09	0.016919	HLA-DPB1*19:01	0.008716
HLA-A*11:02	0.018243	HLA-B*38:02	0.0266	HLA-C*04:03	0.010436	HLA-DRB1*04:06	0.025553	HLA-DQB1*06:03	0.014549	HLA-DPB1*28:01	0.00828
HLA-A*32:01	0.012926	HLA-B*55:02	0.025257	HLA-C*14:03	0.010104	HLA-DRB1*12:01	0.025344	HLA-DQB1*06:04	0.014049	HLA-DPB1*01:01	0.005009
HLA-A*68:01	0.006991	HLA-B*35:01	0.024898	HLA-C*07:04	0.008603	HLA-DRB1*14:05	0.021818	HLA-DQB1*04:02	0.012589	HLA-DPB1*135:01	0.004303
HLA-A*29:01	0.006836	HLA-B*48:01	0.024152	HLA-C*05:01	0.008415	HLA-DRB1*01:01	0.020411	HLA-DQB1*06:10	0.001011	HLA-DPB1*16:01	0.003902

## Sheet: Frequency
Table B. total frequency determined in 770 samples from the Chinese population.
HLA-A	Percentage	HLA-B	Percentage	HLA-C	Percentage	HLA-DPB1	Percentage	HLA-DQB1	Percentage	HLA-DRB1	Percentage
A*24:02:01	16.364	B*13:02:01	9.156	C*01:02:01	14.87	DPB1*05:01:01	37.597	DQB1*03:01:01	20.909	DRB1*09:01:02	13.701
A*11:01:01	14.351	B*40:01:01	8.571	C*07:02:01	12.338	DPB1*02:01:02	21.364	DQB1*03:03:02	14.026	DRB1*12:02:01	10.779
A*02:01:01	13.896	B*46:01:01	7.208	C*06:02:01	9.74	DPB1*04:01:01	7.468	DQB1*02:01:01	13.896	DRB1*07:01:01	10.714
A*33:03:01	7.338	B*13:01:01	6.883	C*03:04:01	9.545	DPB1*02:02	7.338	DQB1*06:01:01	9.221	DRB1*15:01:01	9.091
A*30:01:01	7.273	B*15:01:01	5.26	C*08:01:01	8.831	DPB1*04:02:01	5.974	DQB1*03:02:01	7.208	DRB1*08:03:02	6.039
A*02:07:01	6.623	B*51:01:01	5.065	C*03:03:01	7.532	DPB1*17:01:01	4.805	DQB1*04:01:01	6.234	DRB1*04:05:01	5.584
A*02:06:01	5.065	B*58:01:01	5	C*04:01:01	5.065	DPB1*13:01:01	3.636	DQB1*06:02:01	5.065	DRB1*11:01:01	5
A*11:50Q	3.117	B*54:01:01	4.61	C*03:02:01	4.026	DPB1*03:01:01	3.377	DQB1*05:03:01	4.286	DRB1*03:01:01	3.766
A*26:01:01	2.597	B*35:01:01	3.701	C*14:02:01	3.766	DPB1*14:01:01	2.532	DQB1*05:01:01	3.896	DRB1*12:01:01	3.506
A*31:01:02	2.597	B*15:02:01	2.922	C*15:02:01	3.182	DPB1*21:01	1.429	DQB1*05:02:01	3.442	DRB1*13:02:01	3.117
A*03:01:01	2.532	B*52:01:01	2.727	C*12:02:01	2.987	DPB1*09:01:01	0.909	DQB1*06:04:01	1.494	DRB1*15:02:01	2.273
A*01:01:01	2.208	B*40:06:01	2.273	C*07:01:01	1.234	DPB1*19:01:01	0.455	DQB1*06:09:01	1.429	DRB1*14:05:01	2.208
A*02:03:01	1.883	B*55:02:01	2.208	C*14:03:01	1.104	DPB1*17:01	0.39	DQB1*04:02:01	1.234	DRB1*04:03:01	2.078
A*11:02:01	1.883	B*38:02:01	1.948	C*14:69	1.039	DPB1*100:01	0.325	DQB1*06:03:01	0.909	DRB1*01:01:01	2.013
A*11:32	1.299	B*07:02:01	1.883	C*02:02:02	0.909	DPB1*41:01:01	0.325	DQB1*02:02:01	0.455	DRB1*04:06:01	2.013
A*32:01:01	1.299	B*39:01:01	1.883	C*07:04:01	0.909	DPB1*26:01:02	0.26	DQB1*03:113	0.26	DRB1*16:02:01	1.623
A*30:11:01	1.039	B*48:01:01	1.818	C*08:03:01	0.909	DPB1*14:01	0.195	DQB1*02:50	0.195	DRB1*10:01:01	1.494
A*29:01:01	0.844	B*44:03:01	1.753	C*05:01:01	0.779	DPB1*06:01	0.13	DQB1*03:100	0.195	DRB1*14:01:01	1.364
A*02:10:01	0.39	B*15:11:01	1.688	C*12:03:01	0.779	DPB1*107:01	0.13	DQB1*03:13	0.195	DRB1*13:01:01	0.844
A*02:346	0.39	B*40:02:01	1.364	C*15:05:01	0.779	DPB1*22:01	0.13	DQB1*03:69	0.195	DRB1*04:01:01	0.649
A*02:474	0.325	B*15:18:01	1.169	C*01:03:01	0.455	DPB1*394:01	0.13	DQB1*02:01:02	0.13	DRB1*08:02:01	0.519
A*23:01:01	0.325	B*57:01:01	1.104	C*03:02:02	0.455	DPB1*02:01	0.065	DQB1*02:01:03	0.13	DRB1*04:10:01	0.455
A*24:20	0.26	B*15:27:01	1.039	C*01:67	0.39	DPB1*02:02:01	0.065	DQB1*02:05	0.13	DRB1*14:03:01	0.455
A*69:01	0.26	B*27:04:01	0.974	C*03:02:10	0.26	DPB1*02:02:02	0.065	DQB1*02:38	0.13	DRB1*14:04:01	0.455
A*02:437	0.195	B*51:02:01	0.909	C*03:297	0.26	DPB1*05:01:02	0.065	DQB1*03:06	0.13	DRB1*04:04:01	0.39
A*02:504	0.195	B*37:01:01	0.844	C*04:03:01	0.26	DPB1*10:01	0.065	DQB1*03:11	0.13	DRB1*11:04:01	0.39
A*02:53N	0.195	B*40:01:02	0.844	C*08:72:01	0.26	DPB1*104:01	0.065	DQB1*03:137	0.13	DRB1*13:12:01	0.39
A*24:260	0.195	B*07:05:01;B*07:06	0.779	C*03:182	0.195	DPB1*131:01	0.065	DQB1*03:29	0.13	DRB1*04:07:01	0.26
A*30:09	0.195	B*27:05:02	0.779	C*03:32	0.195	DPB1*135:01	0.065	DQB1*03:30	0.13	DRB1*04:90	0.26
A*68:01:02	0.195	B*44:03:02	0.714	C*04:140	0.195	DPB1*15:01:01	0.065	DQB1*03:57	0.13	DRB1*12:57	0.26
A*02:01:52	0.13	B*44:02:01	0.649	C*06:03:02	0.195	DPB1*16:01	0.065	DQB1*03:97	0.13	DRB1*03:38	0.195
A*02:05:01	0.13	B*08:01:01	0.584	C*06:76:01	0.195	DPB1*23:01:01	0.065	DQB1*06:02:05	0.13	DRB1*04:84	0.195
A*02:121	0.13	B*18:01:01	0.455	C*16:02:01	0.195	DPB1*233:01	0.065	DQB1*06:11:01	0.13	DRB1*07:01:06	0.195
A*02:152	0.13	B*15:17:01	0.39	C*01:14	0.13	DPB1*30:01	0.065	DQB1*06:31	0.13	DRB1*08:01:05	0.195
A*11:03	0.13	B*35:03:01	0.39	C*01:58	0.13	DPB1*36:01	0.065	DQB1*02:37	0.065	DRB1*08:09	0.195
A*11:182Q	0.13	B*56:01:01	0.39	C*03:04:04	0.13	DPB1*48:01	0.065	DQB1*02:47	0.065	DRB1*09:05	0.195
A*11:88	0.13	B*67:01:01	0.39	C*03:151	0.13	DPB1*93:01	0.065	DQB1*02:54	0.065	DRB1*14:54:01	0.195
A*24:08	0.13	B*38:01:01	0.325	C*03:231	0.13	DPB1*98:01	0.065	DQB1*02:57	0.065	DRB1*01:02:01	0.13
A*26:01:02	0.13	B*50:01:01	0.325	C*03:64:01	0.13			DQB1*03:01:08	0.065	DRB1*01:21	0.13
A*30:13	0.13	B*15:07:01	0.26	C*03:99	0.13			DQB1*03:01:11	0.065	DRB1*03:105	0.13
A*30:26	0.13	B*39:05:01	0.26	C*04:01:03	0.13			DQB1*03:01:14	0.065	DRB1*03:92	0.13
A*33:25	0.13	B*40:03:01	0.26	C*04:178	0.13			DQB1*03:01:22	0.065	DRB1*04:01:15	0.13
A*01:02	0.065	B*59:01:01	0.26	C*06:143	0.13			DQB1*03:01:23	0.065	DRB1*04:08:01	0.13
A*01:03	0.065	B*67:01:02	0.26	C*06:147	0.13			DQB1*03:02:08	0.065	DRB1*04:86	0.13
A*01:66	0.065	B*15:25:01	0.195	C*06:153	0.13			DQB1*03:02:10	0.065	DRB1*07:01:15	0.13
A*01:69:01	0.065	B*15:58	0.195	C*08:11	0.13			DQB1*03:02:16	0.065	DRB1*08:01:01	0.13
A*02:01	0.065	B*45:01:01	0.195	C*08:16:01	0.13			DQB1*03:02:17	0.065	DRB1*08:32	0.13
A*02:01:11	0.065	B*46:03	0.195	C*08:44	0.13			DQB1*03:03:01	0.065	DRB1*11:01:15	0.13
A*02:01:18	0.065	B*48:03:01	0.195	C*12:02:02	0.13			DQB1*03:03:07	0.065	DRB1*11:159	0.13
A*02:04:01	0.065	B*15:05:01	0.13	C*12:55	0.13			DQB1*03:03:12	0.065	DRB1*13:07:01	0.13
A*02:112	0.065	B*15:188	0.13	C*14:25	0.13			DQB1*03:04:01	0.065	DRB1*13:60	0.13
A*02:153:01	0.065	B*27:07:01	0.13	C*16:40	0.13			DQB1*03:05:01	0.065	DRB1*14:04	0.13
A*02:196	0.065	B*27:61	0.13	C*01:02:04	0.065			DQB1*03:10:02	0.065	DRB1*14:07:01	0.13
A*02:255	0.065	B*35:05:01	0.13	C*01:02:32	0.065			DQB1*03:112	0.065	DRB1*01:20:01	0.065
A*02:27	0.065	B*40:40:01	0.13	C*01:06	0.065			DQB1*03:12	0.065	DRB1*01:66	0.065
A*02:419	0.065	B*44:37:01	0.13	C*01:102	0.065			DQB1*03:133	0.065	DRB1*03:02:01	0.065
A*02:543	0.065	B*46:01:13	0.13	C*01:21	0.065			DQB1*03:138	0.065	DRB1*03:07	0.065
A*02:90	0.065	B*46:08	0.13	C*01:60	0.065			DQB1*03:140	0.065	DRB1*03:08	0.065
A*03:72	0.065	B*46:13:03	0.13	C*01:70	0.065			DQB1*03:16	0.065	DRB1*03:15	0.065
A*03:77	0.065	B*54:20	0.13	C*01:95	0.065			DQB1*03:168	0.065	DRB1*03:28	0.065
A*11:12	0.065	B*73:01	0.13	C*02:02:01	0.065			DQB1*03:17:02	0.065	DRB1*03:38:01	0.065
A*11:147	0.065	B*07:31	0.065	C*03:04:03	0.065			DQB1*03:176	0.065	DRB1*03:85	0.065
A*11:162	0.065	B*07:33:01	0.065	C*03:04:14	0.065			DQB1*03:183	0.065	DRB1*04:03:02	0.065
A*11:18	0.065	B*13:02:16	0.065	C*03:04:38	0.065			DQB1*03:185	0.065	DRB1*04:06:03	0.065
A*11:190	0.065	B*13:09	0.065	C*03:07	0.065			DQB1*03:52	0.065	DRB1*04:06:04	0.065
A*11:199:01	0.065	B*13:29	0.065	C*03:116:01	0.065			DQB1*03:60	0.065	DRB1*04:10:02	0.065
A*11:50:01	0.065	B*14:02:01	0.065	C*03:13:01	0.065			DQB1*03:62	0.065	DRB1*04:107	0.065
A*24:03:01	0.065	B*15:01:20	0.065	C*03:132	0.065			DQB1*04:28	0.065	DRB1*04:116	0.065
A*24:04	0.065	B*15:09	0.065	C*03:15	0.065			DQB1*05:01:03	0.065	DRB1*04:140	0.065
A*24:07:01	0.065	B*15:12:01	0.065	C*03:18:01	0.065			DQB1*05:03:06	0.065	DRB1*04:152	0.065
A*24:29	0.065	B*15:143	0.065	C*03:18:02	0.065			DQB1*05:03:15	0.065	DRB1*04:161	0.065
A*24:86N	0.065	B*15:283	0.065	C*03:292	0.065			DQB1*05:28	0.065	DRB1*04:24	0.065
A*25:03	0.065	B*15:39:01	0.065	C*03:35	0.065			DQB1*06:01:12	0.065	DRB1*04:29	0.065
A*25:09	0.065	B*15:93	0.065	C*03:38:02	0.065			DQB1*06:02:02	0.065	DRB1*04:33	0.065
A*25:30	0.065	B*18:02	0.065	C*03:40:01	0.065			DQB1*06:05:01	0.065	DRB1*04:35	0.065
A*26:03:01	0.065	B*27:05:14	0.065	C*03:41:01	0.065			DQB1*06:09:04	0.065	DRB1*04:59	0.065
A*26:16	0.065	B*27:06	0.065	C*03:49	0.065			DQB1*06:10	0.065	DRB1*04:63	0.065
A*29:02:01	0.065	B*27:10	0.065	C*03:55	0.065			DQB1*06:120	0.065	DRB1*04:77	0.065
A*30:03	0.065	B*35:01:30	0.065	C*03:60	0.065			DQB1*06:122	0.065	DRB1*04:99	0.065
A*30:11:02	0.065	B*35:08:01	0.065	C*04:32	0.065			DQB1*06:14:02	0.065	DRB1*07:01:04	0.065
A*30:51	0.065	B*35:09:02	0.065	C*06:02:39	0.065			DQB1*06:148	0.065	DRB1*07:04	0.065
A*31:01:07	0.065	B*35:186	0.065	C*06:02:43	0.065			DQB1*06:177	0.065	DRB1*07:11	0.065
A*32:62	0.065	B*35:197	0.065	C*06:08	0.065			DQB1*06:19:01	0.065	DRB1*07:24	0.065
A*33:01:01	0.065	B*35:64:01	0.065	C*06:09	0.065			DQB1*06:19:02	0.065	DRB1*07:25	0.065
A*33:03:04	0.065	B*35:68:01	0.065	C*06:107	0.065			DQB1*06:23	0.065	DRB1*07:28	0.065
A*33:18:02	0.065	B*37:50	0.065	C*06:132:01	0.065			DQB1*06:45	0.065	DRB1*07:50	0.065
A*33:51	0.065	B*40:01:40	0.065	C*07:06	0.065			DQB1*06:67	0.065	DRB1*09:02:02	0.065
A*66:01:01	0.065	B*40:03	0.065	C*07:202	0.065					DRB1*09:10	0.065
A*68:01:01	0.065	B*40:05	0.065	C*07:314:01	0.065					DRB1*11:01:03	0.065
A*68:02:01	0.065	B*40:11:01	0.065	C*07:346	0.065					DRB1*11:01:13	0.065
		B*40:127	0.065	C*08:02:01	0.065					DRB1*11:03:01	0.065
		B*40:219	0.065	C*08:08:02	0.065					DRB1*11:08:03	0.065
		B*40:53	0.065	C*08:10	0.065					DRB1*11:121	0.065
		B*40:75	0.065	C*08:21	0.065					DRB1*11:122	0.065
		B*40:80	0.065	C*08:59	0.065					DRB1*11:130	0.065
		B*41:01:01	0.065	C*08:66	0.065					DRB1*11:157	0.065
		B*44:103	0.065	C*12:49	0.065					DRB1*11:165	0.065
		B*44:205:02	0.065	C*14:02:02	0.065					DRB1*11:24	0.065
		B*44:37:02	0.065	C*14:02:05	0.065					DRB1*11:29:01	0.065
		B*44:43:01	0.065	C*14:06	0.065					DRB1*12:01:03	0.065
		B*44:64:01	0.065	C*14:09	0.065					DRB1*12:01:06	0.065
		B*45:01	0.065	C*14:16	0.065					DRB1*12:05	0.065
		B*46:01:03	0.065	C*14:17	0.065					DRB1*12:14	0.065
		B*46:05	0.065	C*14:18	0.065					DRB1*12:19	0.065
		B*46:12	0.065	C*14:49	0.065					DRB1*12:21	0.065
		B*46:25	0.065	C*14:58	0.065					DRB1*12:27	0.065
		B*46:40:02	0.065	C*15:02:10	0.065					DRB1*12:56	0.065
		B*46:49	0.065	C*15:15	0.065					DRB1*13:09	0.065
		B*47:02	0.065	C*15:72	0.065					DRB1*13:138	0.065
		B*48:04:01	0.065							DRB1*13:72	0.065
		B*48:13	0.065							DRB1*14:02:01	0.065
		B*51:01:35	0.065							DRB1*14:119	0.065
		B*51:02:02	0.065							DRB1*14:12:01	0.065
		B*51:157	0.065							DRB1*14:134	0.065
		B*53:01:01	0.065							DRB1*14:142	0.065
		B*53:05	0.065							DRB1*14:156	0.065
		B*54:04	0.065							DRB1*14:18	0.065
		B*54:06	0.065							DRB1*14:19	0.065
		B*54:12	0.065							DRB1*14:38:01	0.065
		B*54:16	0.065							DRB1*14:76	0.065
		B*54:30	0.065							DRB1*14:99	0.065
		B*55:01:01	0.065							DRB1*15:02:02	0.065
		B*55:04	0.065							DRB1*15:02:03	0.065
		B*55:10	0.065							DRB1*15:02:04	0.065
		B*55:12	0.065							DRB1*15:116	0.065
		B*55:35	0.065							DRB1*15:66:02	0.065
		B*55:47	0.065							DRB1*15:99	0.065
		B*55:50	0.065							DRB1*16:01:01	0.065
		B*56:06	0.065
		B*56:23	0.065
		B*56:25	0.065
		B*58:06	0.065
		B*58:08:01	0.065
		B*58:16:02	0.065
		B*58:34	0.065
		B*59:02	0.065
		B*59:06	0.065
		B*67:02	0.065
		B*78:02:02	0.065
		B*81:01:01	0.065
		B*81:06	0.065
